# Supplementary material for: Protein Signatures and Individual Circulating Proteins, including IL-6 and IL-15, Associated with Prognosis in Patients with Biliary Tract Cancer
Source: Cancers (Basel). 2023 Feb 7;15(4):1062. doi: 10.3390/cancers15041062 (PMC9953893; doi:10.3390/cancers15041062)
Supplement: Supplementary file 1 [file cancers-15-01062-s001.zip]

Archive with 3 entries (3 files):
- 20220204 Supplementary File S2 - suppl. tables - Prognostic proteins for BTC v1 - proofread.xlsx
- 202300204 supplementary File S3 - REMARK-checklist v2 - proofread.pdf
- 20230204 Supplementary File S1 - suppl. method and figures - Prognostic proteins for BTC - proofread.pdf
